# Supplementary material for: Eye state asymmetry during aquatic unihemispheric slow wave sleep in northern fur seals (Callorhinus ursinus)
Source: PLoS One. 2019 May 22;14(5):e0217025. doi: 10.1371/journal.pone.0217025 (PMC6530852; doi:10.1371/journal.pone.0217025)
Supplement: S1 File — Data for all rest and sleep episodes recorded in two fur seals and the results of statistical tests. (XLSX) [file pone.0217025.s004.xlsx]

## Sheet: data
S1_File. EEG power in the left and right cerebral hemispheres and the left and right eye state in fur seals resting in a prone position.
Data for all rest and sleep episodes recorded in two fur seals and the results of statistical tests.
The average EEG power (1.2-4.0 Hz) during USWS in the waking and sleep hemispheres in fur seals																			Difference between the EEG power in the waking and sleeping hemispheres
(standardized to the average power during QW; % of QW)
				Mean	Mean	SEM	SEM	N	N										Paired T-test				Wilcoxon Signed Rank Test
	episode	episode (N)	seal	S	W	S	W	S	W
	R-USWS	A1	A	17.1182	1.62677	0.588001	0.071505	336	336										Normality test:	Passed (P=0.541)			W	28
	R-USWS	A2	A	15.5981	1.84774	8.41998	1.59841	372	372										t	7.707			T+	0	Sum of pos. ranks
	R-USWS	A3-R	A	15.7946	4.01625	12.8332	4.05199	131	131										k (degree of freedom)	6			T-	28	Sum of negat. ranks
	L-USWS	A3-L	A	21.0725	1.43651	13.8642	0.575661	97	97														Z-value	-2.366
	L-USWS	A4	A	15.2573	1.49036	9.60352	0.533984	55	55										p	<0.001			P	0.016
	L-USWS	B1	B	7.34237	2.51906	4.48455	1.29577	41	41
	R-USWS	B2	B	22.5391	5.08816	12.7429	3.93357	83	83
		Mean		16.3889	2.57498
		SER		1.85416	0.541095
		N (episodes)		7	7
		Min		7.34237	1.43651
		Max		22.5391	5.08816
	The power(1.2-4.0 Hz) was standardized to the average power during QW in the corresponding hemisphere in the same frequency range
	The difference between EEG power in the two hemispheres was also highly significant for each USWS episode (p<0.001)
	R-USWS	unihemispheric sleep in the right hemisphere
	L-USWS	unihemispheric sleep in the left hemisphere
	W	waking hemisphere
	S	sleeping hemisphere
	SEM	standard error
	N	number of 20-sec epochs
	N (episodes)	number of USWS episodes
Total amount of time two eyes were open during QW in fur seals (% of time the eyes were visible and sec)																			Difference between two eyes
		Eye state		Open	Open	Open	Closed	Open	Closed										Paired T-test				Wilcoxon Signed Rank Test
				Mean (%)	Mean (%)	sec	sec	sec	sec
		episode (N)	seal	LO	RO	LO	LC	RO	RC										Normality test:	Passed (P=0.246)			W	11
		A1	A	0.0972947	0.260264	410	3804	1084	3081										t	1.158			T+	16	Sum of pos. ranks
		A2	A	0.0751058	0.293894	426	5246	1935	4649										k (degree of freedom)	5			T-	5	Sum of negat. ranks
		A3 (R,L)	A	0.119534	0.164921	585	4309	803	4066														Z-value	1.153
		A4	A	0.241692	0.145	160	502	174	1026										p	0.299	ns		P	0.313	ns
		B1	B	0.290123	0.169295	282	690	161	790
		B2	B	0.146099	0.380665	103	602	252	410
		Mean		0.161642	0.235673
		SER		0.034909	0.0377052
		N		6	6
		Min		0.0751058	0.145
		Max		0.290123	0.380665
	LO,LC	left eye open or closed
	RO,RC	right eye open or closed
Total amount of time two eyes were closed during USWS in fur seals (% of time the eyes were visible and sec)																			Difference between two eyes
		Eye state		Closed	Closed	Open	Closed	Open	Closed										Paired T-test				Wilcoxon Signed Rank Test
				Mean (%)	Mean (%)	sec	sec	sec	sec
	episode (type of SWS)	episode (N)	seal	c-S	c-W	LO	LC	RO	RC										Normality test:	Passed (P=0.246)			W	28
	R-USWS	A1	A	0.991552	0.758171	56	6573	1576	4941										t	9.861			T+	0	Sum of pos. ranks
	R-USWS	A2	A	0.994624	0.751444	34	6290	1807	5463										k (degree of freedom)	6			T-	28	Sum of negat. ranks
	R-USWS	A3-R	A	0.98965	0.792314	26	2486	254	969														Z-value	-2.366
	L-USWS	A3-L	A	0.994749	0.680375	614	1307	9	1705										p	<0.001			P	0.016
	L-USWS	A4	A	0.996827	0.818349	198	892	5	1571
	L-USWS	B1	B	0.992602	0.649102	293	542	6	805
	R-USWS	B2	B	0.995902	0.813893	8	1944	142	621
		Mean		0.993701	0.75195
		SER		0.000961221	0.0246956
		N		7	7
		Min		0.98965	0.649102
		Max		0.996827	0.818349
	c-S, c-W	eye contralateral to the sleeping or waking hemisphere
	Mean (%)	percent of time the eye was visible
	sec	total amount of time in sec
Rate (frequency) of opening of the eye contralateral to the sleeping and waking hemisphere during episodes of USWS in fur seals																			Difference between two eyes
				rate (per min)		c-S	c-S	c-W	c-W										Paired T-test				Wilcoxon Signed Rank Test
	episode (type of SWS)	episode (N)	seal	c-S	c-W	N	sum (sec)	N	sum (sec)
	R-USWS	A1_R	A	0.31679	8.47936	35	6629	921	6517										Normality test:	Passed (P=0.536)			W	28
	R-USWS	A2_R	A	0.151803	8.72352	16	6324	1057	7270										t	7.888			T+	0	Sum of pos. ranks
	R-USWS	A3.1_R	A	0.477707	8.8798	20	2512	181	1223										k (degree of freedom)	6			T-	28	Sum of negat. ranks
	L-USWS	A3.2_L	A	0.280047	10.3071	8	1714	330	1921														Z-values	-2.366
	L-USWS	A4	A	0.152284	4.40367	4	1576	80	1090										p	<0.001			P	0.016
	L-USWS	B1_L	B	0.221948	12	3	811	167	835
	R-USWS	B2	B	0.153689	4.95413	5	1952	63	763
		Mean		0.25061	8.24966
		SER		0.0453729	1.03077
		N		7	7
		Min		0.151803	4.40367
		Max		0.477707	12
	N	number of opening
	sum (sec)	duration of recording
Duration of the opening of the eye contralateral to waking and sleeping hemisphere (in sec) during episodes of USWS in fur seals																			Difference between two eyes
				Open (sec)		c-S						c-W							Paired T-test				Wilcoxon Signed Rank Test
	episode (type of SWS)	episode (N)	seal	c-S	c-W	Mean	SEM	N	sum	min	max	Mean	SEM	N	sum	min	max
	R-USWS	A1_R	A	1.6	1.71118	1.6	0.117395	35	56	1	3	1.71118	0.0287667	921	1576	1	8		Normality test:	Passed (P=0.734)			W	14
	R-USWS	A2_R	A	2.125	1.70956	2.125	0.375	16	34	1	6	1.70956	0.0284875	1057	1807	1	12		t	1.401			T+	21	Sum of pos. ranks
	R-USWS	A3.1_R	A	1.3	1.40331	1.3	0.163836	20	26	1	4	1.40331	0.0535877	181	254	1	6		k (degree of freedom)	6			T-	7	Sum of negat. ranks
	L-USWS	A3.2_L	A	1.125	1.86061	1.125	0.125	8	9	1	2	1.86061	0.0535717	330	614	1	7						Z-value	1.183
	L-USWS	A4	A	1.25	2.475	1.25	0.25	4	5	1	2	2.475	0.0814718	80	198	1	5		p	0.211	ns		P	0.297	ns
	L-USWS	B1_L	B	2	1.75449	2	0.57735	3	6	1	3	1.75449	0.0526802	167	293	1	4
	R-USWS	B2	B	1.6	2.25397	1.6	0.244949	5	8	1	2	2.25397	0.11751	63	142	1	8
		Mean		1.57143	1.88116
		SER		0.143762	0.137562
		N		7	7
		Min		1.125	1.40331
		Max		2.125	2.475
Duration of the closure of the eye contralateral to waking and sleeping hemisphere (in sec) during episodes of USWS in fur seals																			Difference between two eyes
				Closed (sec)		c-S						c-W							Paired T-test				Wilcoxon Signed Rank Test
	episode (type of SWS)	episode (N)	seal	c-S	c-W	Mean	SEM	N	sum	min	max	Mean	SEM	N	sum	min	max
	R-USWS	A1_R	A	113.328	5.19013	113.328	24.8722	58	6573	1	721	5.19013	0.255744	952	4941	1	99		Normality test:	Passed (P=0.603)			W	28
	R-USWS	A2_R	A	146.279	5.10084	146.279	32.1264	43	6290	1	775	5.10084	0.232947	1071	5463	1	112		t	9.732			T+	0	Sum of pos. ranks
	R-USWS	A3.1_R	A	80.1935	5.15426	80.1935	17.4468	31	2486	1	517	5.15426	0.499018	188	969	1	80		k (degree of freedom)	6			T-	28	Sum of negat. ranks
	L-USWS	A3.2_L	A	106.562	3.92492	106.562	18.3537	16	1705	2	239	3.92492	0.14033	333	1307	1	15						Z-values	-2.366
	L-USWS	A4	A	174.556	11.0123	174.556	73.4391	9	1571	7	589	11.0123	0.738804	81	892	1	32		p	<0.001			P	0.016
	L-USWS	B1_L	B	100.625	3.2071	100.625	41.3262	8	805	1	346	3.2071	0.216089	169	542	1	20
	R-USWS	B2	B	162	9.13235	162	59.393	12	1944	1	533	9.13235	1.97236	68	621	1	122
		Mean		126.22	6.10314
		SER		13.2243	1.08174
		N		7	7
		Min		80.1935	3.2071
		Max		174.556	11.0123
	N	number of episodes
	min	min duration
	max	maximal duration
Duration of the opening of the eye contralateral to the waking and sleeping hemisphere during QW in fur seals																			Difference between two eyes
				Open		c-S						c-W
	episode (type of SWS)	episode (N)	seal	c-S*	c-W*	Mean	SEM	N	sum	min	max	Mean	SEM	N	sum	min	max		Paired T-test				Wilcoxon Signed Rank Test
	R-USWS	A1_R	A	1.76923	1.74199	1.76923	0.0775078	234	414	1	9	1.74199	0.0375267	624	1087	1	8
	R-USWS	A2_R	A	1.77959	1.9696	1.77959	0.0776126	245	436	1	14	1.9696	0.0490469	987	1944	1	25		Normality test:	Passed (P=0.936)			W	18
	R-USWS	A3.1_R	A	1.88462	1.55217	1.88462	0.144159	104	196	1	10	1.55217	0.0484557	460	714	1	16		t	1.753			T+	23	Sum of pos. ranks
	L-USWS	A3.2_L	A	1.54839	2.09043	2.09043	0.0706468	188	393	1	7	1.54839	0.143015	62	96	1	5		k (degree of freedom)	6			T-	5	Sum of negat. ranks
	L-USWS	A4	A	2.31429	2.98611	2.31429	0.313994	105	243	1	34	2.98611	0.413719	72	215	1	31						Z-values	1.511
	L-USWS	B1_L	B	1.47748	1.57542	1.47748	0.107725	111	164	1	9	1.57542	0.0930266	179	282	1	13		p	0.13	ns		P	0.156	ns
	R-USWS	B2	B	2.5122	3.63768	2.5122	0.273018	41	103	1	9	3.63768	0.550506	69	251	1	25
		Mean		1.89797	2.22191
		SER		0.144781	0.299451
		N		7	7
		Min		1.47748	1.55217
		Max		2.5122	3.63768
Duration of the closure of the eye contralateral to the waking and sleeping hemisphere during QW in fur seals																			Difference between two eyes
				Closed (sec)		c-S						c-W
	episode (type of SWS)	episode (N)	seal	c-S*	c-W*	Mean	SEM	N	sum	min	max	Mean	SEM	N	sum	min	max		Paired T-test				Wilcoxon Signed Rank Test
	R-USWS	A1_R	A	15.2581	4.81761	15.2581	1.61051	248	3784	1	217	4.81761	0.204011	636	3064	1	77
	R-USWS	A2_R	A	21.5062	4.69605	21.5062	3.34442	243	5226	1	560	4.69605	0.158915	987	4635	1	68		Normality test:	Passed (P=0.587)			W	28
	R-USWS	A3.1_R	A	26.0508	5.41667	26.0508	5.1617	118	3074	1	372	5.41667	0.256718	468	2535	1	61		t	4.258			T+	28	Sum of pos. ranks
	L-USWS	A3.2_L	A	21.8841	6.51872	21.8841	3.72856	69	1510	1	158	6.51872	0.650161	187	1219	1	113		k (degree of freedom)	6			T-	0	Sum of negat. ranks
	L-USWS	A4	A	10.5946	7.21795	10.5946	1.87969	111	1176	1	133	7.21795	0.844099	78	563	1	38						Z-values	2.366
	L-USWS	B1_L	B	6.80702	3.87432	6.80702	1.11188	114	776	1	91	3.87432	0.324915	183	709	1	39		p	0.005			P	0.016
	R-USWS	B2	B	12.9565	5.41333	12.9565	2.88725	46	596	1	105	5.41333	0.627621	75	406	1	27
		Mean		16.4368	5.42209
		SER		2.61937	0.428617
		N		7	7
		Min		6.80702	3.87432
		Max		26.0508	7.21795
	c-S*	eye contralateral to the waking hemisphere during the adjacent (preceding or following periods of USWS)
	c-W*	eye contralateral to the sleeping hemisphere during the adjacent (preceding or following periods of USWS)
